# Supplementary material for: Compact Combustion Mechanisms of Typical n-Alkanes Developed by the Minimized Reaction Network Method
Source: Molecules. 2023 Nov 21;28(23):7695. doi: 10.3390/molecules28237695 (PMC10708074; doi:10.3390/molecules28237695)
Supplement: Supplementary file 1 [file molecules-28-07695-s001.zip]

Archive with 8 entries (8 files):
- C10H22_chem.inp
- C12H26_chem.inp
- C16H34_chem.inp
- C4H10_chem.inp
- C7H16_chem.inp
- C8H18_chem.inp
- therm.dat
- trans.dat
