# Supplementary material for: Compact Combustion Mechanisms of Typical n-Alkanes Developed by the Minimized Reaction Network Method
Source: Molecules. 2023 Nov 21;28(23):7695. doi: 10.3390/molecules28237695 (PMC10708074; doi:10.3390/molecules28237695)
Supplement: Supplementary file 1 [file molecules-28-07695-s001.zip › C12H26_chem.inp]

! Combustion Kinetic mechanism with minimized reaction network by Li xiang-xuan's group, CKL1.0
! Copyright owner: Center for Combustion Dynamics,Sichuan University. When using mechanisms of this website, please cite:
! 1)LI Xiangyuan, YAO Xiaoxia, SHENTU Jiangtao, etc., Chem. J. Chinese Universities, 2020, 41, 512-520;
! 2)LI Xiangyuan, SHENTU Jiangtao, LI Yiwei, etc., Chem. J. Chinese Universities, 2020, 41, 772-779;
! 3)LI Yiwei, SHENTU Jiangtao, Wang Jingbo, etc.,Chem. J. Chinese Universities, 2021, 42, 1871-1880;
! 4)Ren HaiSheng, Wang JingBo, Li XiangYuan, Combustion Dynamics, Sichuan, CDS1.0, Center for Combustion Dynamics, Sichuan University, 2021.9,?http://cds.scu.edu.cn./
! Unit of activation energy: Cal/mol; unit of concentration: mol/cm3; unit of time: s

! Total 46 species, 91 reactions

ELEMENTS
C	H	O	N	AR	HE
END
SPECIES
O                 O2                H                 OH                
HO2               H2                H2O               H2O2              
CO                CO2               HCO               CH2               
CH2O              CH3               CH2OH             CH4               
C2H               C2H2              CH2CO             C2H3              
CH3CO             C2H4              CH3CHO            C2H5              
C2H6              C3H3              C3H4              C3H5              
C3H6              C3H7              C3H8              C4H7              
OC3H6CHO          C4H8              HOOC3H6CHO        C4H9              
C4H9OO            C5H9              C6H13             C8H15             
C8H16             C12H25            C12H26            HE                
AR                N2                
END
REACTIONS
C12H26+HO2<=>C12H25+H2O2                8.28E+14              0          20140      !fitted from C10
C12H26+OH<=>C12H25+H2O                  5.36E+16              0           3880      !fitted from C10
C12H26+O2<=>C12H25+HO2                  4.20E+15              0          30800      !fitted from C10
C12H26<=>2C6H13                         2.50E+18              0          76200      !fitted CKL
C12H26<=>C12H25+H                       6.32E+16              0          90000      !fitted CKL
C12H25+O2<=>C8H16+C4H9OO                9.08E+12              0           1840      !fitted CKL
C12H25<=>C8H16+C4H9                     5.68E+13              0          25000      !fitted from C10
C8H16+OH<=>C8H15+H2O                    1.20E+13              0           4950      !fitted from C6
C8H16<=>C6H13+C2H3                      1.89E+16              0          61000      !fitted from C6
C8H15 <=> C5H9+C3H6                     2.11E+15              0          50310      !Repeated reaction
C6H13<=>C4H9+C2H4                       5.68E+14              0          30000      !2.81E+13,0,28559, from Jetsurf, adjusted
C5H9 <=> C2H4+C3H5                      2.11E+15              0          20310      !Repeated reaction
C4H9OO+O2<=>HOOC3H6CHO + OH             3.03E+11              0           1000      !fitted CKL
C4H9+CH4<=>C3H8+C2H5                    7.23E+13              0          28900      !fitted CKL
C4H9+H<=>C4H8+H2                        5.42E+12              0              0      !fitted CKL
C4H9+O2<=>C4H9OO                        6.60E+11              0           1840      !7.50E+12  0   0!UCSD
C4H9<=>CH4+C3H5                         1.72E+13              0          28900      !fitted CKL
C4H9<=>C2H5+C2H4                        4.47E+13              0          28900      !fitted CKL
C4H9<=>C2H6+C2H3                        3.16E+12              0          28900      !fitted CKL
C4H9<=>CH3+C3H6                         4.19E+13              0          28900      !fitted CKL
C4H9<=>H+C4H8                           1.29E+13              0          28900      !fitted CKL
HOOC3H6CHO<=>OH + OC3H6CHO              1.05E+13              0          40000      !fitted CKL
C4H8+OH<=>C4H7+H2O                      3.52E+14              0           3970      !3.52E+13,0,3965, from Jetsurf, adjusted
C4H8+O2<=>C4H7+HO2                      2.00E+15              0          30900      !2.70E+13,0,50900, from Jetsurf, adjusted
C4H8<=>C3H5+CH3                         1.00E+16              0          72900      !from A.M.,J. Phys. Chem.,9,4600 - 4608,1985
C4H8<=>C4H7+H                           6.32E+16              0          90000      !fitted CKL
OC3H6CHO<=>CH3CHO  + CH3CO              7.01E+13              0           1750      !fitted CKL
C4H7<=>C2H4+C2H3                        1.83E+14              0          27200      !1.78E14,0,37200! Miyoshi, A.,Int. J. Chem. Kinet.,42,273 - 288,2010
C3H8+HO2<=>C3H7+H2O2                    1.50E+13              0          17900      !7.50E+12,0,17904, from UCSD, adjusted
C3H8+OH<=>C3H7+H2O                      1.93E+14              0           2970      
C3H8+O2<=>C3H7+HO2                      8.00E+13              0          47500      !4.00E+13,0,47500, from Aramco3.0, adjusted
C3H8(+M)<=>CH3+C2H5(+M)                 1.10E+17              0          84390      !1.10E+17,0,84392.93, from UCSD, adjusted                                                                         
LOW  /                                  7.83E+18              0          64980/
C3H8<=>C3H7+H                           1.58E+16              0          97510      !1.58E+16,0,97514  from Dean, A.M.,J. Phys. Chem.,1985,89,4600 - 4608
C3H7+O2<=>C3H6+HO2                      1.30E+11              0              0      !1.30E+11,0,    0, from Aramco3.0, adjusted
C3H7(+M)<=>CH3+C2H4(+M)                 1.40E+12              0          30060      !5.60E+12,0,30057, from UCSD, adjusted                                                                           
LOW  /                                  3.49E+15              0          20440/
C3H7<=>C3H6+H                           1.43E+14              0          31000      !1.43E+14,0,31000, from Chen, Theor. Chem. Acc., 2014,
C3H6+H<=>C2H4+CH3                       9.54E+13              0           3870      !3.18E+13,0,3872, from UCSD, adjusted
C3H6+O2<=>C3H5+HO2                      1.95E+13              0          39000      !9.52E+13,0,43416, from Aramco3.0, adjusted
C3H6<=>C2H3+CH3                         1.17E+15              0          85800      !from Chappell,  J. Phys. Chem., 1968, 72, 4672
C3H6<=>C3H5+H                           2.50E+15              0          86760      !2.50E+15,0,86759, from Tsang, W.J., Phys. Chem. Ref. Data 20,221 - 273
C3H5+O2<=>CH3CHO+HCO                    9.57E+10              0              0      ! 9.57E+13,0,0, from Chen, X. J. Phys. Chem. A,2017,121,9173, adjusted
C3H5+O2<=>C3H4+HO2                      1.76E+11              0          21000      ! 1.76E+11,0,21001, from UCSD, adjustedUCSD
C3H5<=>C2H2+CH3                         9.77E+12              0          43020      
C3H5<=>C3H4+H                           1.28E+14              0          54710      
C3H4+H<=>C2H2+CH3                       4.59E+13              0           5630      ! 1.59E+13,0,5626, from Aramco3.0, adjusted
C3H4+O2<=>C3H3+HO2                      3.00E+13              0          32630      ! 3.00E+13,0,42630, from Aramco3.0, adjusted
C3H4<=>C2H+CH3                          2.99E+17              0         113840      ! !no data available, fitted CKL
C3H4<=>C3H3+H                           1.24E+15              0          89660      ! no data available, fitted CKL
C3H3+O2<=>CH2CO+HCO                     3.00E+11              0           2870      ! 3.00E+10,0,2868, from UCSD, adjusted
C2H6+HO2<=>C2H5+H2O2                    1.32E+14              0          17470      !1.32E+13,0,20470,from UCSD, adjusted
C2H6+OH<=>C2H5+H2O                      1.20E+13              0           2630      
C2H6+O2<=>C2H5+HO2                      6.02E+13              0          31910      !Baulch, J. Phys. Chem. Ref. Data, 1992, 21, 411-429, adjusted
C2H6(+M)<=>CH3+CH3(+M)                  1.62E+16              0          85740      !1.88E+50,-9.72,107338, Oehlschlaeger, Proc. Combust. Inst., 2005, 30, 1119-1127, A-E fitted     
LOW  /                                  3.31E+19              0          72370/
AR/ 0.70/ H2/ 2.00/ H2O/ 6.00/ CO/ 1.50/ CO2/ 2.00/ CH4/ 2.00/ C2H6/ 3.00/
C2H6(+M)<=>C2H5+H(+M)                   5.64E+16              0         100510      !8.85E+20,-1.23,102223,from UCSD, A-E fitted                                                     
LOW  /                                  9.36E+20              0          97860/
AR/ 0.70/ H2/ 2.00/ H2O/ 6.00/ CO/ 1.50/ CO2/ 2.00/ CH4/ 2.00/ C2H6/ 3.00/
C2H5(+M)<=>C2H4+H(+M)                   8.20E+13              0          40000      !Baulch,  J. Phys. Chem. Ref. Data, 1994, 23, 847-1033                                           
LOW  /                                  3.02E+17              0          24520/
AR/ 0.70/ H2/ 2.00/ H2O/ 6.00/ CO/ 1.50/ CO2/ 2.00/ CH4/ 2.00/
CH3CHO+OH<=>CH3CO+H2O                   3.37E+12              0              0      !3.37E+12,0,-620, from AramcoMech3.0, adjusted
CH3CHO+O2<=>CH3CO+HO2                   1.00E+14              0          42200      !1.00E+14,0,42200, from UCSD
CH3CHO(+M)<=>CH3+HCO(+M)                4.76E+16              0          84230      !2.45E+22,-1.74,86355, from AramcoMech3.0, A-E fitted, adjusted                    
LOW  /                                  8.35E+21              0          82110/
C2H4+OH<=>C2H3+H2O                      3.77E+14              0           6670      !3.60E+06,2,2500, from GRI3.0, A-E fitted, adjusted
C2H4+O2<=>C2H3+HO2                      4.22E+14              0          37620      !4.22E+13,0,57623, Tsang,J. Phys. Chem. Ref. Data, 1986, 15, 1087-1279, adjusted
C2H4(+M)<=>C2H3+H(+M)                   2.00E+16              0         110290      !Dean, J. Phys. Chem., 1985, 89, 4600-4608                                         
LOW  /                                  2.60E+17              0          96570/
H2/ 2.00/ H2O/ 6.00/ CO/ 1.50/ CO2/ 2.00/ CH4/ 2.00/ AR/ 0.70/
CH3CO+OH<=>CH2CO+H2O                    1.20E+13              0              0      !1.20E+13,0,0, from USC-II
C2H3+H<=>C2H2+H2                        8.00E+16              0              0      !1.70E+14,0,0,from AramcoMech3.0, adjusted
C2H3+O2<=>CH2O+HCO                      1.85E+15              0              0      !1.85E+12,0,-1014,from FFCM, adjusted
C2H3(+M)<=>C2H2+H(+M)                   1.89E+13              0          39290      !6.38E+09,1,37627,from UCSD, A-E fitted, adjusted                                  
LOW  /                                  3.31E+14              0          32900/
H2/ 2.00/ H2O/ 6.00/ CO/ 1.50/ CO2/ 2.00/ CH4/ 2.00/ AR/ 0.70/
CH2CO+OH<=>CH2OH+CO                     1.02E+13              0              0      !1.02E+13,0,0, from UCSD
C2H2+OH<=>C2H+H2O                       3.53E+15              0          18170      !2.71E13,0,10500,J. Phys. Chem., 1988, 92, 5942-5945, adjusted
C2H2+O2<=>CH2O+CO                       5.86E+15              0          36810      !4.60E+15,-0.540,44933, from UCSD, A-E fitted, adjusted
C2H2<=>H+C2H                            2.63E+15              0         119080      !2.63E+15,0,124078, Tsang,J. Phys. Chem. Ref. Data, 1986, 15, 1087-1279, adjusted
C2H+O2<=>HCO+CO                         5.00E+14              0           1500      !5.00E+13,0,1500, from AramcoMech3.0, adjusted
CH4+OH<=>CH3+H2O                        4.13E+13              0           6460      !1.00E+08,1.6,3120, from GRI3.0, A-E fitted, adjusted
CH4+O2<=>CH3+HO2                        1.04E+13              0          56940      !4.04E13,0,56900, Tsang, J. Phys. Chem. Ref. Data, 1986, 15, 1087-1279, adjusted
CH4+M<=>CH3+H+M                         3.00E+16              0          85800      !3.00E16,0,81000, Koike, Int. J, 2000, 32, 1-6, adjusted 
H2/ 2.00/ H2O/ 6.00/ CO/ 1.50/ CO2/ 2.00/ CH4/ 2.00/ C2H6/ 3.00/ HE/ 0.70/ AR/ 0.70/
CH2OH+O2<=>CH2O+HO2                     7.22E+13              0           3730      !1.80E+13,0,900, from USC-II, adjusted
CH3+OH<=>CH2+H2O                        7.00E+12              0              0      !1.65E13,0,0, Pang, Z. Phys. Chem., 2011, 225, 1157-1178, adjusted
CH3+O2<=>CH2O+OH                        6.38E+11              0          13500      !Srinivasan, J. Phys. Chem. A, 2007, 111, 11589-11591
CH2O+HO2<=>HCO+H2O2                     6.42E+12              0          18010      !3.01E12,0,13100, Baulch, J. Phys. Chem. Ref. Data, 1992, 21, 411-429, adjusted
CH2O+O2<=>HCO+HO2                       7.07E+16              0          46720      !8.07E+15,0,53420, from AramcoMech3.0, adjusted
CH2+O2<=>HCO+OH                         8.06E+12              0           1500      !1.06E+13,0,1500, from AramcoMech3.0, adjusted
HCO+O2<=>CO+HO2                         3.70E+13              0           3110      !Colberg, J. Phys. Chem. A, 2006, 110, 160-170
HCO+M<=>H+CO+M                          1.05E+14              0          13000      !4.00E13,0,15500, Friedrichs, Phys. Chem. Chem. Phys., 2002, 4, 5778-5788, adjusted 
H2/ 2.00/ H2O/ 6.00/ CO/ 1.50/ CO2/ 2.00/ CH4/ 2.00/ C2H6/ 3.00/
CO+OH<=>H+CO2                           9.72E+11              0           2630      !2.12E12,0,5230, Symp. Int. Combust. Proc., 1994, 25, 741-748, adjusted
H2O2(+M)<=>OH+OH(+M)                    2.21E+15              0          50230      !2.00E+12,0.9,48749, Hong, J. Phys. Chem. A, 2010, 114, 5718-5727, A-E fitted  
LOW  /                                  4.17E+16              0          44960/
H2O/ 7.65/ CO2/ 1.60/ N2/ 1.50/ O2/ 1.20/ H2O2/ 7.70/ H2/ 3.70/ CO/ 2.80/ HE/ 0.65/
H2+HO2<=>H2O2+H                         3.01E+13              0          26080      !1.66E13,0,25100, Baldwin, Trans. Faraday Soc., 1967, 63, 1676-1686, adjusted
H2+OH<=>H+H2O                           4.38E+13              0           6990      !Lam, Int. J. Chem. Kinet., 2013, 45, 363-373
H2+O2<=>HO2+H                           1.76E+14              0          57820      !1.45E14,0,56600, Tsang, J. Phys. Chem. Ref. Data, 1986, 15, 1087-1279, adjusted
H2+O<=>H+OH                             6.83E+13              0          10380      !2.07E11,2.67,6280, Baulch, J. Phys. Chem. Ref. Data, 1992, 21, 411-429,, A-E fitted adjusted
H2+M<=>H+H+M                            3.33E+14              0         102070      !1.57E16,-1.4,104000,Tsang, J. Phys. Chem. Ref. Data, 1986, 15, 1087-1279, adjusted           
H2/ 2.50/ H2O/ 12.00/ CO/ 1.90/ CO2/ 3.80/ CH4/ 2.00/ C2H6/ 3.00/ HE/ 0.83/
HO2+H<=>OH+OH                           7.08E+13              0           1500      !5.79E13,0,1710, Varga, Int. J. Chem. Kinet., 2016, 48, 407-422, adjusted
H+O2(+M)<=>HO2(+M)                      1.14E+14              0              0      !4.65E+12,0.44,0, from AramcoMech3.0, A-E fitted                                               
LOW  /                                  2.28E+15              0              0/
H2/ 1.30/ CO/ 1.90/ CO2/ 3.80/ H2O/ 10.00/ CH4/ 2.00/ C2H6/ 3.00/ HE/ 0.64/ AR/ 0.50/
O2+H<=>O+OH                             1.04E+14              0          15600      !1.04E+14,0,15286, Hong, Proc. Combust. Inst. 33 (1)(2011) 309-316, adjusted
END
