# Supplementary material for: Compact Combustion Mechanisms of Typical n-Alkanes Developed by the Minimized Reaction Network Method
Source: Molecules. 2023 Nov 21;28(23):7695. doi: 10.3390/molecules28237695 (PMC10708074; doi:10.3390/molecules28237695)
Supplement: Supplementary file 1 [file molecules-28-07695-s001.zip › therm.dat]

THERMO
       300      1000      5000
AR                G 5/97AR  1  0    0      0G   200.000  6000.00  1000.00      1     
+2.50000000E+00+0.00000000E+00+0.00000000E+00+0.00000000E+00+0.00000000E+00    2   
-7.45375000E+02+4.37967491E+00+2.50000000E+00+0.00000000E+00+0.00000000E+00    3   
+0.00000000E+00+0.00000000E+00-7.45375000E+02+4.37967491E+00                   4   
N2                G 8/02N   2    0    0    0G   200.000  6000.00  1000.00      1   
+2.95257637E+00+1.39690040E-03-4.92631603E-07+7.86010195E-11-4.60755204E-15    2   
-9.23948688E+02+5.87188762E+00+3.53100528E+00-1.23660988E-04-5.02999433E-07    3   
+2.43530612E-09-1.40881235E-12-1.04697628E+03+2.96747038E+00                   4   
HE                G 5/97HE 1    0    0    0 G   200.000  6000.00  1000.00      1   
+2.50000000E+00+0.00000000E+00+0.00000000E+00+0.00000000E+00+0.00000000E+00    2   
-7.45375000E+02+9.28723974E-01+2.50000000E+00+0.00000000E+00+0.00000000E+00    3   
+0.00000000E+00+0.00000000E+00-7.45375000E+02+9.28723974E-01                   4   
H2                TPIS78H   2    0    0    0G   200.000  6000.00  1000.00      1   
+2.93286575E+00+8.26608026E-04-1.46402364E-07+1.54100414E-11-6.88804800E-16    2   
-8.13065581E+02-1.02432865E+00+2.34433112E+00+7.98052075E-03-1.94781510E-05    3   
+2.01572094E-08-7.37611761E-12-9.17935173E+02+6.83010238E-01                   4   
H                 L 6/94H   1    0    0    0G   200.000  6000.00  1000.00      1   
+2.50000000E+00+0.00000000E+00+0.00000000E+00+0.00000000E+00+0.00000000E+00    2   
+2.54736600E+04-4.46682850E-01+2.50000000E+00+0.00000000E+00+0.00000000E+00    3   
+0.00000000E+00+0.00000000E+00+2.54736600E+04-4.46682850E-01                   4   
O2                RUS 89O   2    0    0    0G   200.000  6000.00  1000.00      1   
+3.66096065E+00+6.56365811E-04-1.41149627E-07+2.05797935E-11-1.29913436E-15    2   
-1.21597718E+03+3.41536279E+00+3.78245636E+00-2.99673416E-03+9.84730201E-06    3   
-9.68129509E-09+3.24372837E-12-1.06394356E+03+3.65767573E+00                   4   
O                 L 1/90O   1    0    0    0G   200.000  6000.00  1000.00      1   
+2.54363697E+00-2.73162486E-05-4.19029520E-09+4.95481845E-12-4.79553694E-16    2   
+2.92260120E+04+4.92229457E+00+3.16826710E+00-3.27931884E-03+6.64306396E-06    3   
-6.12806624E-09+2.11265971E-12+2.91222592E+04+2.05193346E+00                   4   
H2O               L 5/89H   2 O  1    0    0G   200.000  6000.00  1000.00      1   
+2.67703890E+00+2.97318160E-03-7.73768890E-07+9.44335140E-11-4.26899910E-15    2   
-2.98858940E+04+6.88255000E+00+4.19863520E+00-2.03640170E-03+6.52034160E-06    3   
-5.48792690E-09+1.77196800E-12-3.02937260E+04-8.49009010E-01                   4   
OH                IU3/03O   1 H  1    0    0G   200.000  6000.00  1000.00      1   
+2.83853033E+00+1.10741289E-03-2.94000209E-07+4.20698729E-11-2.42289890E-15    2   
+3.69780808E+03+5.84494652E+00+3.99198424E+00-2.40106655E-03+4.61664033E-06    3   
-3.87916306E-09+1.36319502E-12+3.36889836E+03-1.03998477E-01                   4   
H2O2              T 8/03H   2O   2    0    0G   200.000  6000.00  1000.00      1   
+4.57977305E+00+4.05326003E-03-1.29844730E-06+1.98211400E-10-1.13968792E-14    2   
-1.80071775E+04+6.64970694E-01+4.31515149E+00-8.47390622E-04+1.76404323E-05    3   
-2.26762944E-08+9.08950158E-12-1.77067437E+04+3.27373319E+00                   4   
HO2               T 1/09H   1O   2    0    0G   200.000  5000.00  1000.00      1   
+4.17228741E+00+1.88117627E-03-3.46277286E-07+1.94657549E-11+1.76256905E-16    2
+3.10206839E+01+2.95767672E+00+4.30179807E+00-4.74912097E-03+2.11582905E-05    3
-2.42763914E-08+9.29225225E-12+2.64018485E+02+3.71666220E+00                   4
CO                RUS 79C   1O   1    0    0G   200.000  6000.00  1000.00      1   
+3.04848590E+00+1.35172810E-03-4.85794050E-07+7.88536440E-11-4.69807460E-15    2   
-1.42661170E+04+6.01709770E+00+3.57953350E+00-6.10353690E-04+1.01681430E-06    3   
+9.07005860E-10-9.04424490E-13-1.43440860E+04+3.50840930E+00                   4   
CO2               L 7/88C   1O   2    0    0G   200.000  6000.00  1000.00      1   
+4.63651110E+00+2.74145690E-03-9.95897590E-07+1.60386660E-10-9.16198570E-15    2   
-4.90249040E+04-1.93489550E+00+2.35681300E+00+8.98412990E-03-7.12206320E-06    3   
+2.45730080E-09-1.42885480E-13-4.83719710E+04+9.90090350E+00                   4   
CH4               G 8/99C  1 H  4    0    0 G   200.000  6000.00  1000.00      1   
+1.65326226E+00+1.00263099E-02-3.31661238E-06+5.36483138E-10-3.14696758E-14    2   
-1.00095936E+04+9.90506283E+00+5.14911468E+00-1.36622009E-02+4.91453921E-05    3   
-4.84246767E-08+1.66603441E-11-1.02465983E+04-4.63848842E+00                   4   
CH3               IU0702C  1 H  3    0    0 G   200.000  6000.00  1000.00      1   
+2.97812060E+00+5.79785200E-03-1.97558000E-06+3.07297900E-10-1.79174160E-14    2   
+1.65095130E+04+4.72247990E+00+3.65717970E+00+2.12659790E-03+5.45838830E-06    3   
-6.61810030E-09+2.46570740E-12+1.64227160E+04+1.67353540E+00                   4   
CH2               IU3/03C  1 H  2    0    0 G   200.000  6000.00  1000.00      1   
+3.14631886E+00+3.03671259E-03-9.96474439E-07+1.50483580E-10-8.57335515E-15    2   
+4.60412605E+04+4.72341711E+00+3.71757846E+00+1.27391260E-03+2.17347251E-06    3   
-3.48858500E-09+1.65208866E-12+4.58723866E+04+1.75297945E+00                   4   
CH3OH             T06/02C   1H  4 O  1    0 G   200.000  6000.00  1000.00      1   
+3.52726795E+00+1.03178783E-02-3.62892944E-06+5.77448016E-10-3.42182632E-14    2   
-2.60028834E+04+5.16758693E+00+5.65851051E+00-1.62983419E-02+6.91938156E-05    3   
-7.58372926E-08+2.80427550E-11-2.56119736E+04-8.97330508E-01                   4   
CH2OH             IU2/03C  1 H  3 O  1    0 G   200.000  6000.00   1000.00     1   
+5.09314370E+00+5.94761260E-03-2.06497460E-06+3.23008173E-10-1.88125902E-14    2   
-4.03409640E+03-1.84691493E+00+4.47834367E+00-1.35070310E-03+2.78484980E-05    3   
-3.64869060E-08+1.47907450E-11-3.50072890E+03+3.30913500E+00                   4   
CH2O              T 5/11H   2C   1O   1    0G   200.000  6000.00  1000.00      1   
+3.16952665E+00+6.19320560E-03-2.25056366E-06+3.65975660E-10-2.20149458E-14    2   
-1.45486831E+04+6.04207898E+00+4.79372312E+00-9.90833322E-03+3.73219990E-05    3   
-3.79285237E-08+1.31772641E-11-1.43791953E+04+6.02798058E-01                   4   
HCO               T 5/03C  1 H  1 O  1    0 G   200.000  6000.00  1000.00      1   
+3.92001542E+00+2.52279324E-03-6.71004164E-07+1.05615948E-10-7.43798261E-15    2   
+3.65342928E+03+3.58077056E+00+4.23754610E+00-3.32075257E-03+1.40030264E-05    3   
-1.34239995E-08+4.37416208E-12+3.87241185E+03+3.30834869E+00                   4   
C2H6              G 8/88C   2H 6    0      0G   200.000  6000.00  1000.00      1   
+4.04666411E+00+1.53538802E-02-5.47039485E-06+8.77826544E-10-5.23167531E-14    2   
-1.24473499E+04-9.68698313E-01+4.29142572E+00-5.50154901E-03+5.99438458E-05    3   
-7.08466469E-08+2.68685836E-11-1.15222056E+04+2.66678994E+00                   4   
C2H5       8/ 4/ 4 THERMC   2H   5    0    0G   300.000  5000.000 1387.000     1   
+5.88784390E+00+1.03076793E-02-3.46844396E-06+5.32499257E-10-3.06512651E-14    2
+1.15065499E+04-8.49651771E+00+1.32730217E+00+1.76656753E-02-6.14926558E-06    3
-3.01143466E-10+4.38617775E-13+1.34284028E+04+1.71789216E+01                   4
C2H4       8/12/15      C   2H   4    0    0G   300.000  5000.000 1392.000     1   
+5.07061289E+00+9.11140768E-03-3.10506692E-06+4.80733851E-10-2.78321396E-14    2   
+3.66391217E+03-6.64501414E+00+4.81118223E-01+1.83778060E-02-9.99633565E-06    3   
+2.73211039E-09-3.01837289E-13+5.44386648E+03+1.85867157E+01                   4   
C2H3       8/12/15      C   2H   3    0    0G   300.000  5000.000 1400.000     1   
+4.99675415E+00+6.55838271E-03-2.20921909E-06+3.39300272E-10-1.95316926E-14    2   
+3.34604382E+04-3.01451097E+00+1.25545094E+00+1.57481597E-02-1.12218328E-05    3   
+4.50915682E-09-7.74861577E-13+3.47435574E+04+1.69664043E+01                   4   
C2H2              G 1/91C  2 H  2    0    0 G   200.000  6000.00  1000.00      1   
+4.65878489E+00+4.88396667E-03-1.60828888E-06+2.46974544E-10-1.38605959E-14    2   
+2.57594042E+04-3.99838194E+00+8.08679682E-01+2.33615762E-02-3.55172234E-05    3   
+2.80152958E-08-8.50075165E-12+2.64289808E+04+1.39396761E+01                   4   
C2H               T 5/10C  2 H  1    0    0 G   200.000  6000.00  1000.00      1   
+3.66270248E+00+3.82492252E-03-1.36632500E-06+2.13455040E-10-1.23216848E-14    2   
+6.71683790E+04+3.92205792E+00+2.89867676E+00+1.32988489E-02-2.80733327E-05    3   
+2.89484755E-08-1.07502351E-11+6.70616050E+04+6.18547632E+00                   4   
C2H5OH     8/12/15      C   2H   6O   1    0G   300.000  5000.000 1402.000     1   
+8.14483865E+00+1.28314052E-02-4.29052743E-06+6.55971721E-10-3.76506611E-14    2   
-3.24005526E+04-1.86241126E+01+2.15805861E-01+2.95228396E-02-1.68271048E-05    3   
+4.49484797E-09-4.02451543E-13-2.94851823E+04+2.45725052E+01                   4   
CH3CHOH    8/12/15      C   2H   5O   1    0G   300.000  5000.000 1385.000     1   
+8.15007136E+00+1.02549305E-02-3.40137764E-06+5.17509965E-10-2.96128942E-14    2   
-1.05014386E+04-1.73134615E+01+1.46281093E+00+2.39193995E-02-1.30667185E-05    3   
+3.10615465E-09-1.85896007E-13-8.00790323E+03+1.92547092E+01                   4   
CH3CHO            L 8/88C  2 H  4 O   1   0 G   200.000  6000.00  1000.00      1   
+5.40411080E+00+1.17230590E-02-4.22631370E-06+6.83724510E-10-4.09848630E-14    2   
-2.25931220E+04-3.48079170E+00+4.72945950E+00-3.19328580E-03+4.75349210E-05    3   
-5.74586110E-08+2.19311120E-11-2.15728780E+04+4.10301590E+00                   4   
CH3CO             IU2/03C  2 H  3 O  1    0 G   200.000  6000.00  1000.00      1   
+5.31371650E+00+9.17377930E-03-3.32203860E-06+5.39474560E-10-3.24523680E-14    2   
-3.64504140E+03-1.67575580E+00+4.03587050E+00+8.77294870E-04+3.07100100E-05    3   
-3.92475650E-08+1.52968690E-11-2.68207380E+03+7.86176820E+00                   4   
CH2CO                   H   2C   2O   1    0G    300.00   5000.00 1000.00      1   
+5.35869367E+00+6.95641586E-03-2.64802637E-06+4.65067592E-10-3.08641820E-14    2   
-7.90294013E+03-3.98525731E+00+1.81422511E+00+1.99008590E-02-2.21416008E-05    3                  
+1.45028521E-08-3.98877068E-12-7.05394926E+03+1.36079359E+01                   4                                                                                                                                                                            
C3H4              000000H   4C   3          G       300      5000    1000      1                  
 6.31687220E+00 1.11337280E-02-3.96293780E-06 6.35642380E-10-3.78755400E-14    2                  
 2.01174950E+04-1.09957660E+01 2.61304450E+00 1.21225750E-02 1.85398800E-05    3   
-3.45251490E-08 1.53350790E-11 2.15415670E+04 1.02261390E+01                   4
C3H3              000000H   3C   3          G       300      5000    1000      1
 7.14221880E+00 7.61902005E-03-2.67459950E-06 4.24914801E-10-2.51475415E-14    2
 3.89087427E+04-1.25848436E+01 1.35110927E+00 3.27411223E-02-4.73827135E-05    3
 3.76309808E-08-1.18540923E-11 4.01057783E+04 1.52058924E+01                   4
C3H5              000000H   5C   3          G       300      5000    1000      1
 6.50078770E+00 1.43247310E-02-5.67816320E-06 1.10808010E-09-9.03638870E-14    2
 1.74824490E+04-1.12430500E+01 1.36318350E+00 1.98138210E-02 1.24970600E-05    3
-3.33555550E-08 1.58465710E-11 1.92456290E+04 1.71732140E+01                   4
CC3H5             000000H   5C   3    0     G       300      5000    1000      1
 0.12866163E+02 0.48518949E-02-0.63327468E-06-0.74631766E-10 0.15535635E-13    2
 0.25887863E+05-0.48643238E+02-0.33155286E+01 0.45352057E-01-0.44937096E-04    3
 0.24175204E-07-0.52641008E-11 0.31766775E+05 0.38189575E+02                   4
CC3H6             000000H   6C   3    0     G       300      5000    1000      1
 6.21663437E+00 1.65393591E-02-5.90075838E-06 9.48095199E-10-5.65661522E-14    2
 2.95937491E+03-1.36041009E+01 2.83278674E+00-5.21028618E-03 9.29583210E-05    3
-1.22753194E-07 4.99191366E-11 5.19520048E+03 1.08306333E+01                   4
C3H6              000000H   6C   3          G       300      5000    1000      1
 6.73225700E+00 1.49083400E-02-4.94989900E-06 7.21202200E-10-3.76620400E-14    2
-9.23570300E+02-1.33133500E+01 1.49330700E+00 2.09251800E-02 4.48679400E-06    3
-1.66891200E-08 7.15814600E-12 1.07482600E+03 1.61453400E+01                   4
C3H8              000000H   8C   3          G       300      5000    1000      1
 7.52441520E+00 1.88982820E-02-6.29210410E-06 9.21614570E-10-4.86844780E-14    2
-1.65643940E+04-1.78383750E+01 9.28510930E-01 2.64605660E-02 6.03324460E-06    3
-2.19149530E-08 9.49615440E-12-1.40579070E+04 1.92255380E+01                   4
C3H7              000000H   7C   3          G       300      5000    1000      1
 7.70974790E+00 1.60314850E-02-5.27202380E-06 7.58883520E-10-3.88627190E-14    2
 7.97622360E+03-1.55152970E+01 1.04911730E+00 2.60089730E-02 2.35425160E-06    3
-1.95951320E-08 9.37202070E-12 1.03123460E+04 2.11360340E+01                   4
C3H7OH     3/22/16 THERMC   3H   8O   1    0G   300.000  5000.000 1403.000     1
+1.12833724E+01+1.71531932E-02-5.56084500E-06+8.32706677E-10-4.71118622E-14    2
-3.64174301E+04-3.37180466E+01+5.70007484E-02+4.17375704E-02-2.49234034E-05    3
+7.16029301E-09-7.25069606E-13-3.24306821E+04+2.70290017E+01                   4          
C3H6OH     4/24/92 THERMC   3H   7O   1    0G   300.000  5000.000 1403.000     1
 1.09340809E+01 1.49384611E-02-4.97490474E-06 7.58435125E-10-4.34420191E-14    2
-1.15876725E+04-2.89343754E+01 1.65867207E-01 4.13141037E-02-2.99664397E-05    3
 1.16234591E-08-1.86270510E-12-7.97925983E+03 2.84481654E+01                   4
C4H9OO     8/12/15      C   4H   9O   2    0G   300.000  5000.000 1391.000     1   
+1.66120049E+01+2.04752336E-02-7.01415262E-06+1.09010510E-09-6.32913959E-14    2
-1.57901735E+04-5.79272276E+01+1.80541406E+00+5.26493060E-02-3.30870383E-05    3
+1.04593484E-08-1.32305701E-12-1.03866773E+04+2.24829685E+01                   4
OC3H6CHO          L 2/00C   4H   7O   2    0G   300.000  5000.000 1404.000     1
+1.45791608E+01+1.62136068E-02-5.26957103E-06+7.90454323E-10-4.47755051E-14    2
-1.20848042E+03-4.56459433E+01+1.43532045E+00+4.89026570E-02-3.63600970E-05    3
+1.41906420E-08-2.24557878E-12+3.09284623E+03+2.41320196E+01                   4
HOOC3H6CHO              C   4H   8O   3    0G   300.000  5000.000 1386.000     1
 1.96430808E+01 1.80940566E-02-6.33063232E-06 9.97860399E-10-5.85076458E-14    2
-4.59588851E+04-7.16905094E+01 2.74883461E+00 5.86936745E-02-4.49605895E-05    3
 1.83200130E-08-3.11765369E-12-4.01065878E+04 1.88072090E+01                   4
C4H10      8/12/15      C   4H  10    0    0G   300.000  5000.000 1392.000     1   
+1.24923813E+01+2.15951935E-02-7.34277611E-06+1.13529859E-09-6.56730149E-14    2
-2.17598985E+04-4.41546866E+01-9.20862487E-02+4.69703816E-02-2.54761945E-05    3
+6.35894738E-09-5.16005946E-13-1.69556758E+04+2.49101571E+01                   4
C4H9       8/12/15      C   4H   9    0    0G   300.000  5000.000 1393.000     1   
+1.18547949E+01+1.96962095E-02-6.71054229E-06+1.03891144E-09-6.01513573E-14    2
+3.38182243E+03-3.72343446E+01+4.09644702E-01+4.29511341E-02-2.36582809E-05    3
+6.15744917E-09-5.64300671E-13+7.74319150E+03+2.55312526E+01                   4
C7H16                   C   7H  16    0    0G   300.000  5000.000 1395.000     1   
 2.25012314E+01 3.46122447E-02-1.18043982E-05 1.82894500E-09-1.05955678E-13    2
-3.43062239E+04-9.33711818E+01-9.08407323E-01 8.52753530E-02-5.25668671E-05    3
 1.62954250E-08-2.01050130E-12-2.57434808E+04 3.38295611E+01                   4
C7H15                   C   7H  15    0    0G   300.000  5000.000 1395.000     1   
 2.18654648E+01 3.27099467E-02-1.11707195E-05 1.73230780E-09-1.00418683E-13    2
-9.16995934E+03-8.64724252E+01-5.22253662E-01 8.16834621E-02-5.13242874E-05    3
 1.64263255E-08-2.12850251E-12-1.02468974E+03 3.50045259E+01                   4
C8H18      1/ 2/ 7 THERMC   8H  18    0    0G   300.000  5000.000 1391.000     1
 2.54710194E+01 3.90887037E-02-1.33038777E-05 2.05867527E-09-1.19167174E-13    2
-3.83962755E+04-1.08361094E+02-1.54218406E+00 9.78112063E-02-6.09318358E-05    3
 1.92005591E-08-2.42996250E-12-2.85395641E+04 3.83327978E+01                   4
C8H17                   C   8H  17          G    300.00   3500.00 1530.00      1   
 2.65104230e+01 3.01796816e-02-5.82184988e-06 1.42085775e-11 7.60110768e-14    2
-1.80373025e+04-1.14981197e+02-3.32961207e+00 1.08192845e-01-8.23053436e-05    3
 3.33403496e-08-5.36943681e-12-8.90625182e+03 4.16697270e+01                   4
C4H8                    C   4H   8    0    0G   300.000  5000.000 1388.000     1   
+1.10189295E+01+1.82714177E-02-6.21801907E-06+9.62038611E-10-5.56791341E-14    2
-5.80998818E+03-3.47942287E+01+1.62599556E-01+4.01052746E-02-2.18038592E-05    3
+5.47070727E-09-4.54073315E-13-1.65402601E+03+2.48169258E+01                   4
C4H7                    H   7C   4          G   298.150  2000.000 1000.00      1   
+4.93165379E+00+2.62974295E-02-1.16478367E-05+2.24008697E-09-1.22866440E-13    2
+2.68061697E+04+1.40495737E+00+1.73186779E+00+3.50026587E-02-1.85648084E-05    3
+2.75748675E-09+7.71262301E-13+2.76508226E+04+1.78655539E+01                   4
C10H22                  C  10H  22O   0    0G   300.000  5000.000 1390.000     1   
 3.19843234E+01 4.77680504E-02-1.62513136E-05 2.51420930E-09-1.45517322E-13    2
-4.66492295E+04-1.37610358E+02-2.05793890E+00 1.22383564E-01-7.74242980E-05    3
 2.48379800E-08-3.20860585E-12-3.43052738E+04 4.70103555E+01                   4
C10H21                  C  10H  21O   0    0G   300.000  5000.000 1391.000     1   
 3.14885992E+01 4.56858691E-02-1.55421798E-05 2.40440431E-09-1.39157574E-13    2
-2.15375902E+04-1.31738079E+02-1.29923771E+00 1.17991907E-01-7.53748962E-05    3
 2.45341605E-08-3.23258026E-12-9.69348777E+03 4.59216821E+01                   4
C6H13      1/ 2/ 7 THERMC   6H  13    0    0G   300.000  5000.000 1390.000     1   
 1.85385470E+01 2.83107962E-02-9.65307246E-06 1.49547585E-09-8.66336064E-14    2
-5.09299041E+03-7.04490943E+01-2.04871465E-01 6.83801272E-02-4.14447912E-05    3
 1.26155802E-08-1.53120058E-12 1.83280393E+03 3.16075093E+01                   4
C6H12                   C   6H  12    0    0G   300.000  5000.000 1391.000     1
+1.77068656E+01+2.69421757E-02-9.19125439E-06+1.42442840E-09-8.25377749E-14    2
-1.41883983E+04-6.77121636E+01-4.88101166E-01+6.60223990E-02-4.03430121E-05    3
+1.23616901E-08-1.50560345E-12-7.49399629E+03+3.12755041E+01                   4
C6H11                   C   6H  11N   0O   0    298.000 5000.000 1360.180      1   
+9.18966331E+00+3.66910422E-02-1.48664074E-05+2.76527694E-09-1.93253061E-13    2
+1.28071307E+04-1.59746624E+01+7.95867376E-01+5.71228406E-02-3.21146361E-05    3
+8.44477132E-09-7.12866783E-13+1.54158463E+04+2.84347352E+01                   4
C12H26                  C  12H  26          G    300.00   3500.00 1800.00      1   
 3.61414094e+01 6.11045883e-02-2.24641073e-05 3.93182441e-09-2.73349363e-13    2
-5.40359186e+04-1.56831960e+02-2.66627705e+00 1.47343892e-01-9.43301934e-05    3
 3.05488933e-08-3.97016449e-12-4.00651514e+04 5.32033350e+01                   4
C12H25                  C  12H  25          G    300.00   3500.00 1800.00      1   
 3.17005579e+01 6.61544325e-02-2.66295230e-05 5.21804510e-09-4.10998519e-13    2
-2.88525898e+04-1.31607624e+02-2.06085145e+00 1.41179787e-01-8.91506513e-05    3
 2.83740186e-08-3.62710594e-12-1.66984825e+04 5.11161660e+01                   4
C8H16      1/ 2/ 7 THERMC   8H  16    0    0G   300.000  5000.000 1392.000     1   
 2.43540125E+01 3.53666462E-02-1.20208388E-05 1.85855053E-09-1.07522262E-13    2
-2.24485674E+04-1.00537716E+02-1.89226915E+00 9.46066357E-02-6.27385521E-05    3
 2.15158309E-08-3.02718683E-12-1.31074559E+04 4.11878981E+01                   4
C8H15      1/ 2/ 7 THERMC   8H  15    0    0G   300.000  5000.000 1390.000     1   
 2.41485380E+01 3.36466429E-02-1.15692934E-05 1.80261649E-09-1.04847473E-13    2
-5.51631151E+03-1.00894875E+02-1.90098561E+00 9.15067740E-02-6.01588113E-05    3
 2.02337556E-08-2.78235289E-12 3.87213558E+03 4.01405031E+01                   4
C5H9                    C   5H   9          G   100.000  5000.000 1053.80      1
 8.47068994E+00 2.99609196E-02-1.23022860E-05 2.30711292E-09-1.62536970E-13    2
 9.65289647E+03-1.89080061E+01 2.07716202E+00 3.30825701E-02 1.33550157E-05    3
-3.29670954E-08 1.27233896E-11 1.21745708E+04 1.78432450E+01                   4
C16H34     4/24/ 7 THERMC  16H  34    0    0G   300.000  5000.000 1391.000     1
 5.15593854E+01 7.36064257E-02-2.49888737E-05 3.86085377E-09-2.23263662E-13    2
-7.13781425E+04-2.37047216E+02-3.69111950E+00 1.96612966E-01-1.27777824E-04    3
 4.22323349E-08-5.62967041E-12-5.15927302E+04 6.18192742E+01                   4
C16H33     4/24/ 7 THERMC  16H  33    0    0G   300.000  5000.000 1387.000     1
 5.10324990E+01 7.11045684E-02-2.40491592E-05 3.70710805E-09-2.14054039E-13    2
-4.77151440E+04-2.30262399E+02-2.43005348E+00 1.86692969E-01-1.15724867E-04    3
 3.50879669E-08-4.05848895E-12-2.82942913E+04 6.00401807E+01                   4
C12H24                  C  12H  24          G   100.000  5000.000 1727.57      1  
 3.33782151E+01 5.94680502E-02-2.19018164E-05 3.74453494E-09-2.44062018E-13    2
-3.72025108E+04-1.42252228E+02-3.11170475E+00 1.43956309E-01-9.52604233E-05    3
 3.20534532E-08-4.34069201E-12-2.45947069E+04 5.37402318E+01                   4 
C12H23                  C  12H  23          G   100.000  5000.000 1779.40      1  
 3.44617666E+01 5.58974218E-02-2.05088849E-05 3.48688746E-09-2.25911308E-13    2
-2.09438159E+04-1.50105589E+02-2.89450993E+00 1.39872662E-01-9.12986048E-05    3
 3.00089085E-08-3.95218118E-12-7.64950298E+03 5.16442766E+01                   4
END
