# Supplementary material for: Compact Combustion Mechanisms of Typical n-Alkanes Developed by the Minimized Reaction Network Method
Source: Molecules. 2023 Nov 21;28(23):7695. doi: 10.3390/molecules28237695 (PMC10708074; doi:10.3390/molecules28237695)
Supplement: Supplementary file 1 [file molecules-28-07695-s001.zip › trans.dat]

N2                 1    97.530     3.621     0.000     1.760     4.000
AR                 0   136.500     3.330     0.000     0.000     0.000
HE                 0    10.200     2.576     0.000     0.000     0.000
H                  0   145.000     2.050     0.000     0.000     0.000
O2                 1   107.400     3.458     0.000     1.600     3.800
OH                 1    80.000     2.750     0.000     0.000     0.000
O                  0    80.000     2.750     0.000     0.000     0.000
H2                 1    38.000     2.920     0.000     0.790   280.000
H2O                2   572.400     2.605     1.844     0.000     4.000
HO2                2   107.400     3.458     0.000     0.000     1.000
H2O2               2   107.400     3.458     0.000     0.000     3.800
CO                 1    98.100     3.650     0.000     1.950     1.800
CO2                1   244.000     3.763     0.000     2.650     2.100
HCO                2   498.000     3.590     0.000     0.000     0.000
CH2O               2   498.000     3.590     0.000     0.000     2.000
CH2                1   144.000     3.800     0.000     0.000     0.000
CH3                1   144.000     3.800     0.000     0.000     0.000
CH4                2   141.400     3.746     0.000     2.600    13.000
CH2OH              2   417.000     3.690     1.700     0.000     2.000
CH3OH              2   481.800     3.626     0.000     0.000     1.000
C2H                1   265.300     3.721     0.000     0.000     2.500
C2H2               1   265.300     3.721     0.000     0.000     2.500
C2H3               2   265.300     3.721     0.000     0.000     1.000
C2H4               2   238.400     3.496     0.000     0.000     1.500
C2H5               2   247.500     4.350     0.000     0.000     1.500
C2H6               2   247.500     4.350     0.000     0.000     1.500
C2H5OH             2   470.600     4.410     0.000     0.000     1.500       
CH3CHOH            2   470.600     4.410     0.000     0.000     1.500       
CH3CHO             2   436.000     3.970     0.000     0.000     2.000       
CH3CO              2   436.000     3.970     0.000     0.000     2.000       
CH2CO              2   436.000     3.970     0.000     0.000     2.000       
C3H4               1   324.800     4.290     0.000     0.000     1.000
C3H3               1   324.800     4.290     0.000     0.000     1.000
C3H5               2   316.000     4.220     0.000     0.000     1.000
C3H6               2   307.800     4.140     0.000     0.000     1.000
C3H8               2   303.400     4.810     0.000     0.000     1.000
C3H7               2   303.400     4.810     0.000     0.000     1.000
C3H7OH             2   481.500     4.997     1.700     0.000     1.000
C3H6OH             2   357.000     5.176     0.000     0.000     1.000
CC3H5              2   316.000     4.220     0.000     0.000     1.000
CC3H6              2   307.800     4.140     0.000     0.000     1.000      
C4H9OO             2   496.000     5.200     0.000     0.000     1.000      
HOOC3H6CHO         2   476.000     5.778     2.600     0.000     1.000      
OC3H6CHO           2   436.400     5.352     0.000     0.000     1.000
C4H10              2   350.900     5.206     0.000     0.000     1.000      
C4H9               2   352.000     5.240     0.000     0.000     1.000      
C7H16              2   459.600     6.253     0.000     0.000     1.000      
C7H15              2   459.600     6.253     0.000     0.000     1.000      
C8H18              2   613.127     6.250     0.000     0.000     1.000      
C8H17              2   613.127     6.250     0.000     0.000     1.000      
C4H8               2   345.700     5.088     0.300     0.000     1.000      
C4H7               2   357.100     4.720     0.000     0.000     1.000      
C10H22             2   1130.21     4.86874   0.000     0.000     1.000      
C10H21             2   1130.21     4.86874   0.000     0.000     1.000      
C6H13              2   489.224     5.349     0.000     0.000     0.000      
C6H12              2   485.857     5.328     0.000     0.000     0.000      
C6H11              2   482.473     5.307     0.000     0.000     0.000       
C12H26             2   789.160     7.060     0.000     22.75     1.000      
C12H25             2   789.160     7.060     0.000     22.75     1.000      
C8H16              2   608.488     6.100     0.000     0.000     1.000      
C8H15              2   608.488     6.100     0.000     0.000     1.000      
C5H9               2   357.000     5.180     0.000     0.000     1.000  
C16H34             2   789.160     7.060     0.000     22.75     1.000      
C16H33             2   789.160     7.060     0.000     22.75     1.000      
C12H24             2   608.488     6.100     0.000     0.000     1.000      
C12H23             2   608.488     6.100     0.000     0.000     1.000                       
END   
